# Supplementary material for: TFG-β Nuclear Staining as a Potential Relapse Risk Factor in Early-Stage Non-Small-Cell Lung Cancer
Source: Int J Mol Sci. 2022 Nov 9;23(22):13780. doi: 10.3390/ijms232213780 (PMC9694009; doi:10.3390/ijms232213780)
Supplement: Supplementary file 1 [file ijms-23-13780-s001.zip]

Archive with 1 entries (1 files):
- ijms-1955585-supplementary.pdf
